# Supplementary material for: Clinical Importance of Grading Tumor Spread through Air Spaces in Early-Stage Small-Lung Adenocarcinoma
Source: Cancers (Basel). 2024 Jun 14;16(12):2218. doi: 10.3390/cancers16122218 (PMC11201625; doi:10.3390/cancers16122218)
Supplement: Supplementary file 1 [file cancers-16-02218-s001.zip]

Archive with 1 entries (1 files):
- cancers-3018180-supplementary.pdf
